# Supplementary material for: Multi-omic comparative analysis of COVID-19 and bacterial sepsis-induced ARDS
Source: PLoS Pathog. 2022 Sep 19;18(9):e1010819. doi: 10.1371/journal.ppat.1010819 (PMC9484674; doi:10.1371/journal.ppat.1010819)
Supplement: S1 File — (ZIP) [file ppat.1010819.s008.zip]

Archive with 2 entries (2 files):
- s_file_1_multiomics_network_and_subnetworks.cys
- __MACOSX/._s_file_1_multiomics_network_and_subnetworks.cys
